# Supplementary material for: Laundry detergent promotes allergic skin inflammation and esophageal eosinophilia in mice
Source: PLoS One. 2022 Jun 27;17(6):e0268651. doi: 10.1371/journal.pone.0268651 (PMC9236249; doi:10.1371/journal.pone.0268651)
Supplement: S1 Dataset — (XLSX) [file pone.0268651.s005.xlsx]

## Sheet: Sheet1
Fig. 1B	Control	0.001%LD	0.01%LD	Alcalase	Esperase	Savinase	# of animals		Total # of mice
	3	29	48	53	49	57	1		59
	2	32	38	80	51	79	2
	4	40	25	65	39	67	3
	3	28	23	66	46.33	78	4
	3	10	32	82	70	63	5
	4	15	29	73	65	70	6
	2	22	25	86	58	78	7
	5	14	18	83	52	71	8
	6	19	15	74	42	87	9
	4	20	27	90	43	88	10
	5	27	20	86	72	78	11
	6	22	23	82	50	75	12
	5	12	32	85	48	75	13
	6	21		92		75	14
Fig. 1D	Control	0.001%LD	0.01%LD	Alcalase	Esperase	Savinase	# of animals
	3	41	46	72	45	79	1
	3	40	42	90	51	87	2
	4	42	46	93	48	79	3
	3.3	41	42	85	48	87	4
	3	22	20	88	32	72	5
	3	12	20	87	27	75	6
	3	11	21	78	28	88	7
	2	16	20	75	35	71	8
	2	22	16	90	35	92	9
	3	14	25	93	34	75	10
	5	18	30	81	36	86	11
	5	14	28	85	36	83	12
	3	12		94	80	81	13
	5	16		88	30		14
	6	19			30		15
					32		16
					40		17
Fig. 1F	IL-33				TSLP
	Control adult	Control neonatal	Savinase adult	Savinase neonatal	Control adult	Control neonatal	Savinase adult	Savinase neonatal	# of animals
	28	0	397	1321.33	0	0	0	17.25	1
	88.3333	56.5	344.333	914.667	0	0	8.05564	23.54	2
	35	63.3333	675	918.667	0	0.880859	21.4068	53.4134	3
	180	65.6667	486	825.333	4	0.605829	9.44794	34.65	4
	20.3333	23.3333	229.667	733.5
	39	50.6667	244.333	848	1.64374	3.45	24.0336	6.16601	1
	35	53.3333	232.333	631	1.34442	1.64374	5.19449	10.0864	2
	26	66.3333	297	825.333	0	1.01184	7.91537	24.15	3
	18.3333	46.55	243.333	740.667	1.01184	0.294631	7.63048	2.06242	4
Fig. 2C
days	Saline+OVA				LD+OVA					LD+Saline
-1	8.64	8.12	5.82	8.81	7.05	4.52	7.76	6.84	4.84	6.5	5.42	6.77	6.5	5.7		15
0	8.85	9.33	6.78	6.75	59.8	63.98	62.59	61.34	60.3	57.35	67.75	63.66	71.57	70.11
1	4	9.73	4.33	6.88	59.92	68.87	74.22	55.03	62.23	58.86	55.36	59.94	70.54	69.85
2	5.85	8.51	7.23	5.99	47.64	52.49	41.75	23.77	41.18	38.86	55.36	39.94	50.54	39.85
3	9.16	9.99	7.65		32.46	17.09	21.13	13.33	53.17	23.51	24.21	18.72	17.9	22.09
4	5.45	7.96	8.08	5.26	29.75	24.16	16.65	12.41	57.49	18.59	19.27	21.21	13.25	18.1
7	9.2	7.33	10.33	6.49	18.23	11.06	26.25	14.05	28.98	13.24	9.66	14.12	10.63	11.45
8	7.24	9.45	6.58	7.87	12.25	11.81	14.37	15.22	12.87	10.86	21.24	13.53	14.77	17.42
9	5.34	9.05	12	5.71	12.63	12.8	9.12	10.67	14.15	10.47	15.44	12.38	12.21	15.71
10	4.03	6.19	9.08	4.57	12.86	10.76	11.07	11.51	14.59	11.8	10.41	9.06	11.28	12.93
11	6.13	12.48	10.22	7.84	12.34	16.08	10.36	10.5	9.37	12.65	10.91	10.39	12.02	11.29
Fig. 2E	Epidermis			Dermis
	Saline+OVA	LD+OVA	LD+Saline	Saline+OVA	LD+OVA	LD+Saline
	12	80	27	300	760	410	1
	11	68	28	285	590	325	2
	7.75	60	32	212	490	350	3
	8.5	59	35	185	440	390	4
	10.5	50	31	160	400	370	5
	12	47	36.4444	170	425	310.222	6
Fig. 2F	Eosinophils
	Saline+OVA	LD+OVA	LD+Saline
	2.33333	7.33333	5.22222	1
	2.66667	7.66667	3.88889	2
	2.11111	10	4.72222	3
	1.44444	12.5556	4.22222	4
	1.11111	10.2222	5.77778	5
	2.88889	16.6667	5.3333	6
Fig. 2G	Il33			Tslp			Il4			Il13
	Saline+OVA	LD+OVA	LD+Saline	Saline+OVA	LD+OVA	LD+Saline	Saline+OVA	LD+OVA	LD+Saline	Saline+OVA	LD+OVA	LD+Saline
	0.974744	41.3277	5.987	0.78607	1.235	1.255	1.01505	3.31853	2.059	1.11102	6.04669	1.7853
	1.02526	53.9206	4.6821	1.0444	1.9762	1.5048	0.525461	2.26889	1.56003	1.40898	5	1.5209
	0.8	50.0003	7.798	0.72969	2.3177	1.287	1.50189	2.70705	1.8907	0.6087	8.20996	2.78291
	1.2	12.5	5.04	1.4397	3.2006	1.682	0.957	3.5	2.00789	0.9	3.709	1.563
Fig. 3C	Eosinophils
	Saline+OVA	LD+OVA	LD+Saline
	0.5	4.0625	0.9375
	0.25	2.9375	1.25
	0.75	2.54	0.625
	0.1875	1.675	0.875
	0.3125	3.8375
Fig. 3E	Eosinophils %
	Saline+OVA	LD+OVA	LD+Saline
	2.46	3.17	2.556
	0.605	1.77	2.33
	2.01	4.73	2.922
	1.64	3.52	1.871
	0.687	2.16	2.02
	0.891	2.8
	1.04	3.19
	0.907	2.4
	1.38	4.08
	0.855	3.77
		6.06
Fig. 3F	Eosinophils numbers
	Saline+OVA	LD+OVA	LD+Saline
	0.1	0.39	0.13
	0.02	0.43	0.27
	0.05	0.54	0.15
	0.06	0.48	0.13
	0.03	0.27	0.25
	0.03	0.26
	0.02	0.35
	0.02	0.31
	0.06	0.25
	0.02	0.2
		0.3
Fig. 3G	OVA-IgG1			OVA-IgE
	Saline+OVA	LD+OVA	LD+Saline	Saline+OVA	LD+OVA	LD+Saline
	2.22342	60.3759	7.47981	8.35165	44.7253	6.5385
	10.1933	17.6047	7.80881	12.8571	8.13187	14.8952
	4.77981	53.3942	10.975	15.7143	37.8022	4.04
	17.8088	57.6369	0.525564	16.1538	22.4176	5
	0	19.1837	8.7098	15.4945	18.022	17.3469
	0.225564	50.4297		2.04082	15.1648
	0	23.5173		0	23.6735
	0	28.7291		16.7347	9.38776
	0	27.9589		26.5306	21.6327
	2.41335	8.62644			37.1429
		14.2234			34.2857
Fig. 3H	IL-4			IL-13
	Saline+OVA	LD+OVA	LD+Saline	Saline+OVA	LD+OVA	LD+Saline
	3.30769	3.76923	0	2.5	30	1
	0	7.23077	0	9.5	9.5	0
	6.46154	10.7692	0	0	17.5	0.5
	0	12.6923	2.38462		10.5	0
	1	9.15385	0		18
Fig. S2	IL-4			IL-13
	Saline+OVA	LD+OVA Neonatal	LD+OVA Adults	Saline+OVA	LD+OVA Neonatal	LD+OVA Adults
	3.07692	3.76923	0	30	10.5	1
	0.3	7.23077	7.76923	9.5	8	0
	6.46154	9.7454	5.69231	17.5	3.5	0.5
	0.46154	12.6923	2.38462	10.5	7.5	0
	1	9.15385	9.15385	20.5	6.25	0.25
Fig. S3C	Eosinophils
	Saline+OVA	LD+OVA	LD+Saline
	1.57143	11.619	6.09524
	2.42857	12.5238	8.23809
	3	13.4286	8.33333
	3.33333	17.3333	8.42857
	2.04762	19.7143	8.57143
Fig. S3D	IL-4			IL-13
	Saline+OVA	LD+OVA	LD+Saline	Saline+OVA	LD+OVA	LD+Saline
	0	6.92	1.77	0	1.39	0.31
	0	5.11	0.98	0	1.08	0.34
	0	2.97	1.22	0	0.46	0.35
	0	2.88	1.29	0	0.46	0.42
	0	2.68	2.02	0	0.67	0.23
Fig. S3E	OVA-IgG1		OVA-IgE
	Saline+OVA	LD (0.01%)+OVA	Saline+OVA	LD (0.01%)+OVA
	0	0	4.52258	12.4128
	0	16.0501	1.02058	0.0540308
	0	0	0.73642	27.2155
	0	0	1.16609	2.08119
	0	33.1033	0	0
Fig. S4B	Eosinophils
	Saline+OVA	LD+OVA	LD+Saline
	0.6	2.25	0.8
	0.6	2	0.8
	0	3.2	0.76
	0.005	2.8	1.1
	0.004	3.8	1.2
